# Supplementary material for: Screening of potential novel candidate genes in schwannomatosis patients
Source: Hum Mutat. 2022 Jun 27;43(10):1368–76. doi: 10.1002/humu.24424 (PMC9540472; doi:10.1002/humu.24424)
Supplement: Supplementary file 2 — Supporting information. [file HUMU-43-1368-s002.xlsx]

## Sheet: Supp. Table S2
Subject	Age at diagnosis/screening (Years)	Gender	Family History	Clinical Features	Clinical Classification	NF2 NGS screening	Pathogenic germline mutations (NF2, SMARCB1 or LZTR1)	Somatic mutations (NF2, SMARCB1 or LZTR1)
SS_1	58	M	Sporadic	Multiple schwannomas	Schwannomatosis	No	None detected.	NF2 c. 1362_1366deIGAAGC p.(Lys455GIyfsTer38) in approximately 28% reads. Only one tumour analysed.
SS_2	29	M	Sporadic	Childhood ALL, now multiple schwannomas and thyroid cancer	Schwannomatosis/Thyroid cancer.	No	None detected.	Not variants identified. Tumour showed LOH in chr 22q11.
SS_3	69	F	Sporadic	Spinal schwannoma and spinal meningioma, possible retrosternal nerve sheath tumour	Schwannomatosis	No	None detected.	No tumour analysis available.
SS_4	52	F	Sporadic	Multiple peripheral and spinal schwannomas	Schwannomatosis	Yes (minimum 350x coverage, mean 1000x coverage)	None detected.	No tumour sample available.
SS_5	33	M	Sporadic	Multiple spinal schwannomas	Schwannomatosis	No	None detected.	No tumour sample available.
SS_6	39	F	Sporadic	Multiple spinal and one peripheral schwannoma	Schwannomatosis	No	None detected.	No tumour sample available.
SS_7	43	F	Sporadic	Three peripheral schwannomas	Schwannomatosis	No	None detected.	No tumour sample available.
SS_8	45	M	Sporadic	Multiple schwannomas	Schwannomatosis	No	None detected.	No tumour sample available.
SS_9	8	M	Fam	Multiple schwannomas (including unilateral vestibular schwannoma). Affected mother	Schwannomatosis	Yes (minimum 350x coverage, mean 1000x coverage)	None detected.	Three tumours assessed. No mutations identified in tumours 1 or 2. Chromosome 22 gain in tumour 3 incorporating NF2, LZTR1 and SMARCB1.
SS_10	77	F	Sporadic	Two schwannomas and one meningioma	Schwannomatosis	Yes (minimum 350x coverage, mean 1000x coverage)	None detected.	No tumour sample available.
SS_11	45	M	Sporadic	Multiple spinal schwannomas	Schwannomatosis	No	None detected.	Not possible to analyse tumour sample.
SS_12	13	M	Sporadic	Two schwannomas	Schwannomatosis	No	None detected.	No tumour sample available.
SS_13	27	F	Sporadic	Two spinal schwannomas	Schwannomatosis	No	None detected.	No tumour sample available.
SS_14	24	M	Sporadic	Two schwannomas	Schwannomatosis	No	None detected.	None detected.
SS_15	51	M	Sporadic	Multiple schwannomas	Schwannomatosis	Yes (minimum 350x coverage, mean 1000x coverage)	None detected.	No tumour sample available.
SS_16	53	M	Sporadic	Three spinal schwannomas	Schwannomatosis	No	None detected.	No tumour sample available.
SS_17	29	F	Sporadic	Multiple schwannomas	Schwannomatosis	No	None detected.	No tumour sample available.
SS_18	46	F	Sporadic	Three peripheral and one spinal schwannoma	Schwannomatosis	No	None detected.	No tumour sample available.
SS_19	21	M	Sporadic	Multiple schwannomas	Schwannomatosis	No	None detected.	One tumour assessed. NF2 c.115-2A>C. Also a large deletion including at least NF2 and SMARCB1.
SS_20	48	F	Sporadic	Multiple peripheral nerve schwannomas	Schwannomatosis	No	None detected.	No tumour sample available.
SS_21	53	M	Sporadic	Multiple cervical schwannomas	Schwannomatosis	No	None detected.	No tumour sample available.
SS_22	66	F	Sporadic	Multiple nerve root lesions	Schwannomatosis	No	None detected.	One tumour assessed. No mutations detected and no significant LOH for either NF2, SMARCB1 or LZTR1.
SS_23	44	M	Sporadic	Multiple schwannomas	Schwannomatosis	No	None detected.	No tumour sample available.
SS_24	50	M	Sporadic	Multiple schwannomas	Schwannomatosis	No	None detected.	No tumour sample available.
SS_25	44	M	Sporadic	Multiple schwannomas	Schwannomatosis	No	None detected.	Not possible to analyse tumour samples.
SS_26	30	F	Fam	Multiple peripheral schwannomas. Mother with neurofibromas and schwannomas	Schwannomatosis	No	None detected.	No tumour sample available.
SS_27	44	M	Fam	Multiple peripheral schwannomas. Sibling has had vestibular schwannoma	Schwannomatosis	No	None detected.	Two tumours assessed. No mutations and no LOH for NF2 detected in either tumour.
SS_28	33	M	Sporadic	Multiple spinal schwannomas	Schwannomatosis	No	None detected.	No tumour sample available.
SS_29	52	F	Sporadic	Multiple schwannomas	Schwannomatosis	No	None detected.	Two tumours assessed. NF2 c.357_359deICTT (p.Phel 19del) identified in tumour 1 but not present in tumour 2 or lymphocyte DNA sample. NF2 c.114+2T>A was identified in tumour 2 DNA but is not present in the tumour 1 or lymphocyte DNA sample. Both tumour samples showed a heterozygous deletion of the NF2 gene, not present in lymphocyte DNA sample. In addition the deletion included SMARCB1 in tumour …
SS_30	55	F	Fam	Multiple schwannomas. Two siblings also affected	Schwannomatosis	No	None detected.	No tumour sample available.
SS_31	40	M	Sporadic	One periopheral and three spinal schwannomas	Schwannomatosis	No	None detected.	No tumour sample available.
SS_32	49	F	Sporadic	Two spinal schwannomas	Schwannomatosis	No	None detected.	Not possible to analyse tumour samples.
SS_33	48	M	Sporadic	Two schwannomas	Schwannomatosis	Yes (minimum 1000x coverage)	None detected.	Analysis of tumour sample failed.
SS_34	51	M	Sporadic	Multiple peripheral schwannomas and multiple tumours in the head and neck area	Schwannomatosis	No	None detected.	Four tumours assessed. Tumour 1: Deletion of NF2 and deletion of NF2 promoter to exon 1; Tumour 2: Deletion of NF2 and c.1570G>T(p.G1u524X); Tumour 3: Deletion of NF2 and c. 1067T>A (p.Leu356X); Tumour 4: Deletion of NF2 and c.446 447+1deIAGG. Alternate allele is lost in tumour 4. Results exclude mosaic NF2.
SS_35	52	F	Sporadic	Multiple schwannomas	Schwannomatosis	No	None detected.	One tumour assessed. NF2 c.1021C>T (p.Arg341X) and LOH on chr.22q.
SS_36	31	F	Sporadic	Multiple schwannomas and 2 melanomas. Family history of melanoma but no known familiy history of schwannomatosis.	Schwannomatosis/Melanoma.	No	None detected but novel pathogenic variant in CDKN2A: c.201(p14)/c.158dup(p16)	One tumour assessed. CDKN2A (c.201(p14)/c.158dup(p16)) variant was retained in the schwannoma sample. No significant 22q LOH was observed in DNA from scwhannoma.
SS_37	27	F	Fam	Peripheral nerve tumour. Family history of schwannomatosis.	Schwannomatosis	No	None detected.	No tumour sample available.
FAM37_1	N/A	F	Fam	Multiple schwanomas. Two father's siblings affected by schwannomatosis (SS_37 and FAM37_2).	Schwannomatosis	No	None detected.	No tumour sample available.
FAM37_2	N/A	F	Fam	Affected sibling of SS_37	Schwannomatosis	No	None detected.	No tumour sample available.
SS_38	17	F	Sporadic	Two schwannomas. One CAL and smaller hyperpigmented spots.	Schwannomatosis	Yes (minimum 350x coverage, mean 1000x coverage)	None detected.	No tumour sample available.
SS_39	28	M	Sporadic	Multiple schwannomas	Schwannomatosis	Yes (minimum 350x coverage, mean 1000x coverage)	None detected.	No pathogenic variants detected in tumour samples
SS_40	62	F	Sporadic	Three spinal schwannomas	Schwannomatosis	Yes (minimum 350x coverage, mean 1000x coverage)	None detected	No tumour sample available.
SS_41	40	M	Fam	Multiple spinal schwannomas. Affected father and sister	Schwannomatosis	Yes (minimum 350x coverage, mean 1000x coverage)	None detected	No tumour sample available.
SS_42	39	M	Sporadic	Two peripheral schwannomas	Schwannomatosis	Yes (minimum 350x coverage, mean 1000x coverage)	None detected.	No tumour sample available.
SS_43	43	F	Sporadic	Multiple schwannomas	Schwannomatosis	Yes (minimum 350x coverage, mean 1000x coverage)	None detected.	No tumour sample available.
SS_44	N/A	M	Sporadic	Multiple schwannomas	Schwannomatosis	Yes (minimum 350x coverage, mean 1000x coverage)	None detected.	No tumour sample available.
SS_45	38	F	Sporadic	Multiple schwannomas and epilepsy	Schwannomatosis	Yes (minimum 350x coverage, mean 1000x coverage)	None detected.	One tumour assessed. NF2 c.1240delG p.(AIa414ProfsTer12) identified in 12% of sequence reads.and evidence of LOH but did not satisfy criteria for significance.
SS_46	35	M	Sporadic	Two schwannomas	Schwannomatosis	Yes (minimum 350x coverage, mean 1000x coverage)	None detected.	One tumour assessed. NF2 c.784C>T p.(Arg262Ter) in 54% of reads and LOH .
SS_47	35	F	Sporadic	Multiple schwannomas	Schwannomatosis	Yes but no report (minimum 350x coverage, mean 1000x coverage). Mentioned in tumour report.	None detected.	One tumour assessed. NF2 c.363+1G>A in 78% of sequence reads and LOH on chr.22q.
SS_48	54	M	Sporadic	Multiple schwannomas	Schwannomatosis	Yes (minimum 350x coverage, mean 1000x coverage)	None detected	No pathogenic variants detected in tumour sample.
SS_49	39	M	Sporadic	Trigeminal schwannoma, spinal nerve schwannoma (lumbar)	Schwannomatosis	Yes (minimum 350x coverage, mean 1000x coverage)	None detected.	No tumour sample available.
SS_50	51	F	Sporadic	Multiple schwannomas	Schwannomatosis	Yes (minimum 350x coverage, mean 1000x coverage)	None detected.	No tumour sample available.
SS_51	65	M	Sporadic	Multiple intracranial schwannomas	Schwannomatosis	Yes (minimum 350x coverage, mean 1000x coverage)	None detected	No tumour samples available.
SS_52	15	F	Sporadic	Two schwannomas	Schwannomatosis	Yes (minimum 350x coverage, mean 1000x coverage)	None detected.	No tumour sample available.
SS_53	52	F	Sporadic	Two schwannomas	Schwannomatosis	Yes (minimum 350x coverage, mean 1000x coverage)	None detected.	No tumour sample available.
SS_54	56	F	Sporadic	Two schwannomas	Schwannomatosis	Yes (minimum 350x coverage, mean 1000x coverage)	None detected.	No tumour sample available.
SS_55	79	M	Sporadic	Multiple spinal schwannomas, one peripheral schwannoma and meningiomas	Schwannomatosis	Yes (minimum 350x coverage, mean 1000x coverage)	None detected.	One tumour assessed. NF2 c.997C>T p.(Gln333Ter) and LOH on chr.22q.
SS_56	48	M	Sporadic	Multiple schwannomas	Schwannomatosis	Yes (minimum 350x coverage, mean 1000x coverage)	None detected.	No tumour sample available.
SS_57	31	M	Sporadic	Multiple spinal schwannomas	Schwannomatosis	Yes (minimum 350x coverage, mean 1000x coverage)	None detected.	No tumour sample available.
SS_58	66	M	Sporadic	Two schwannomas	Schwannomatosis	Yes (minimum 350x coverage, mean 1000x coverage)	None detected.	No tumour sample available.
SS_59	39	F	Sporadic	Multiple schwannomas	Schwannomatosis	Yes (minimum 350x coverage, mean 1000x coverage)	None detected.	No tumour sample available.
SS_60	35	M	Sporadic	Multiple schwannomas	Schwannomatosis	Yes (minimum 350x coverage, mean 1000x coverage)	None detected.	No tumour sample available.
SS_61	57	F	Sporadic	Multiple schwannomas	Schwannomatosis	Yes (minimum 350x coverage, mean 1000x coverage)	None detected.	One tumour assessed. NF2 c.169C>T p.(Arg57Ter) and LOH on chr.22q.
SS_62	49	M	Sporadic	Multiple spinal schwannomas	Schwannomatosis	Yes (minimum 350x coverage, mean 1000x coverage)	None detected.	One tumour assessed. NF2 c.623T>C p.(Leu208Pro) variant in 74% of sequence reads and a deletion incorporating NF2, LZTR1and SMARCB1.
SS_63	67	F	Sporadic	Two schwannomas	Schwannomatosis	Yes (minimum 350x coverage, mean 1000x coverage)	None detected.	No tumour sample available.
SS_64	22	M	Sporadic	Multipla schwannomas	Schwannomatosis	Yes (minimum 350x coverage, mean 1000x coverage)	None detected.	No tumour sample available.
SS_65	58	M	Sporadic	Multiple schwannomas	Schwannomatosis	Yes (minimum 350x coverage, mean 1000x coverage)	None detected.	No tumour sample available.
SS_66	61	F	Sporadic	Multiple schwannomas	Schwannomatosis	Yes (minimum 350x coverage, mean 1000x coverage)	None detected.	No tumour sample available.
SS_67	40	M	Sporadic	Multiple schwannomas	Schwannomatosis	Yes (minimum 350x coverage, mean 1000x coverage)	None detected.	No tumour sample available.
SS_68	33	M	Sporadic	Multiple schwannomas	Schwannomatosis	Yes (minimum 350x coverage, mean 1000x coverage)	None detected.	Two schwannomas assessed. No mutations detected, but LOH on chr.22q in both tumours.
SS_69	55	M	Fam	Two spinal schwannomas . Uncle has LZTR1-associated schwannomatosis	Schwannomatosis	Yes (minimum 1000x coverage)	None detected.	One tumour analysed. No pathogenic variant identified, but LOH on 22q.
SS_70	64	F	Sporadic	Two schwannomas	Schwannomatosis	Yes (minimum 350x coverage, mean 1000x coverage)	None detected.	No tumour sample available.
SS_71	58	M	Sporadic	Two schwannomas	Schwannomatosis	Yes (minimum 350x coverage, mean 1000x coverage)	None detected.	No tumour sample available.
SS_72	44	M	Sporadic	Two schwannomas	Schwannomatosis	Yes (minimum 350x coverage, mean 1000x coverage)	None detected.	No tumour sample available.
SS_73	48	M	Sporadic	Multiple cranial schwannomas	Schwannomatosis	Yes (minimum 350x coverage, mean 1000x coverage)	None detected.	No tumour sample available.
SS_74	37	M	Sporadic	Multiple schwannomas	Schwannomatosis	Yes (minimum 350x coverage, mean 1000x coverage)	None detected.	One tumour assessed. No variants identified, but LOH on chr.22q.
SS_75	73	M	Sporadic	Multiple schwannomas	Schwannomatosis	Yes (minimum 350x coverage, mean 1000x coverage)	None detected.	One tumour assessed. NF2 c.590delG p.(Gly197AlafsTer12) and LOH on chr.22q.
* All patients had spine and brain MRI scans with no abnormalities (unless otherwise stated).
		42.8571
		12
